# Supplementary material for: Investigation of the Lipid-Lowering Activity and Mechanism of Three Extracts from Astragalus membranaceus, Hippophae rhamnoides L., and Taraxacum mongolicum Hand. Mazz Based on Network Pharmacology and In Vitro and In Vivo Experiments
Source: Foods. 2024 Sep 2;13(17):2795. doi: 10.3390/foods13172795 (PMC11394753; doi:10.3390/foods13172795)
Supplement: Supplementary file 1 [file foods-13-02795-s001.zip]

Archive with 4 entries (3 files):
- foods-3173156-supplementaries/
- foods-3173156-supplementaries/TableS1,Drug targets.xlsx
- foods-3173156-supplementaries/TableS2,Target of hyperlipidemia.xlsx
- foods-3173156-supplementaries/TableS3,Targets of drugs and diseases.xlsx
