# Supplementary material for: Investigation of the Lipid-Lowering Activity and Mechanism of Three Extracts from Astragalus membranaceus, Hippophae rhamnoides L., and Taraxacum mongolicum Hand. Mazz Based on Network Pharmacology and In Vitro and In Vivo Experiments
Source: Foods. 2024 Sep 2;13(17):2795. doi: 10.3390/foods13172795 (PMC11394753; doi:10.3390/foods13172795)
Supplement: Supplementary file 1 [file foods-13-02795-s001.zip › foods-3173156-supplementaries/TableS1,Drug targets.xlsx]

## Sheet: Sheet1
PTGS1
AR
PPARG
PTGS2
HSP90
PIK3CG
NCOA2
DPP4
AKR1B1
PRSS1
TOP2A
F2R
KCNH2
SCN5A
F10
ADRB2
MMP3
F7
RXRA
ACHE
GABRA1
MAOB
RELA
EGFR
AKT1
VEGFA
CCND1
BCL2
BCL2L1
FOS
CDKN1
EIF6
BAX
CASP9
PLAU
MMP2
MMP9
MAPK1
IL10
EGF
RB1
TNF
JUN
IL6
CDKN2A
AHSA1
CASP3
TP53
ELK1
NFKBIE
POR
ODC1
XDH
CASP8
TOP1
RAF1
SOD1
PRKCA
HMOX1
CYP3A4
CYP1A2
CAV1
MYC
F3
GJA1
CYP1A1
ICAM1
IL1B
CCL2
SELE
VCAM1
PTGER3
CXCL8
PRKCB
BIRC5
DUOX2
NOS3
HSPB1
TGFB1
SULT1E1
MGAM
IL2
NR1I2
CYP1B1
CCNB1
PLAT
THBD
SERPINE1
COL1A1
IFNG
ALOX5
PTEN
IL1A
MPO
NCF1
ABCG2
HAS2
GSTP1
NFE2L2
PARP1
AHR
PSMD3
SLC2A4
COL3A1
TOP2B
CXCL11
CXCL2
DCAF5
NR1I3
CHEK2
INSR
CLDN4
PPARA
PPARD
HSF1
CRP
CXCL10
CHUK
SPP1
RUNX2
RASSF1
E2F1
E2F2
ACP3
CTSD
IGFBP3
IGF2
CD40LG
IRF1
ERBB3
PON1
DIO1
PCOLCE
NPEPPS
HK2
NKX3-1
RASA1
PRXC1A
GSTM1
GSTM2
DRD1
CHRM3
CHRM1
CHRM5
CA2
CHRM4
OPRD1
PDEA
HTR2A
SLC6A2
ADRA1A
HTR2C
PGR
CHRM2
OPRK1
SLC6A3
ADRA1D
SLC6A4
DRD2
OPRM1
NOS2
ESR1
KDR
GSK3B
CDK2
CHEK1
PIM1
CCNA2
CALM
ADRA2C
ADRA2B
ADRA1B
NCOA1
ADRB1
RXRB
ESR2
MAPK14
NR3C2
camC
CDK4
TDP1
HIF1A
ABCC1
CYP2B6
VEGFC
GSTA1
PRDX4
DRD5
HTR3A
HRH1
CHRNA2
CHRNA7
PDE10A
LPL
MAOA
ADM
PYGM
GRIA2
OLR1
FASN
TNFSF6
CYP19A1
MDM2
App
MMP1
PCNA
ERBB2
CASP7
MCL1
TYR
IL4
BIRC4
PTGES
NUF2
ADCY2
MET
FOSL1
FOSL2
CDC2
CYCS
ALOX12
NFATC1
TDRD7
EGLN1
NOX5
FABP5
APOD
GABRA2
IKBKB
MAPK8
STAT1
PPP3CA
AKR1C3
SLPI
RXRG
ampC
KCNMA1
NR3C1
GSTA2
CHS2
ACACA
G6PD
ECE1
ACADM
UGT1A1
SREBF1
NOX3
NOX1
ACOX1
ACLY
EHHADH
AUH
HADHB
DECR1
ECI1
MAPK10
