# Supplementary material for: Investigation of the Lipid-Lowering Activity and Mechanism of Three Extracts from Astragalus membranaceus, Hippophae rhamnoides L., and Taraxacum mongolicum Hand. Mazz Based on Network Pharmacology and In Vitro and In Vivo Experiments
Source: Foods. 2024 Sep 2;13(17):2795. doi: 10.3390/foods13172795 (PMC11394753; doi:10.3390/foods13172795)
Supplement: Supplementary file 1 [file foods-13-02795-s001.zip › foods-3173156-supplementaries/TableS2,Target of hyperlipidemia.xlsx]

## Sheet: Sheet1
Gene Symbol			Gene
LPL	LPL		LPL				LPL
APOB	APOB	1752	APOE				APOB
LIPC	LIPC		NOS3				LIPC
HYPLIP2	HYPLIP2		APOB				HYPLIP2
APOE	APOE		LDLR				APOE
USF1	USF1		LIPC				USF1
LDLR	LDLR		CETP				LDLR
APOA5	APOA5		PPARA				APOA5
LOC106560211	LOC106560211		GCG				LOC106560211
APOA1	APOA1		ALB				APOA1
CETP	CETP		LEPR				CETP
PCSK9	PCSK9		ADRB3				PCSK9
APOA2	APOA2		APC				APOA2
APOC3	APOC3		ABCG5				APOC3
HMGCR	HMGCR		ADRB2				HMGCR
INS	INS		PPARGC1B				INS
APOC2	APOC2		NEIL1				APOC2
APOA4	APOA4		IRS1				APOA4
LCAT	LCAT		LMX1B				LCAT
LDLRAP1	LDLRAP1		MTTP				LDLRAP1
LIPE	LIPE		LEP				LIPE
SLC37A4	SLC37A4		ADIPOQ				SLC37A4
PPARA	PPARA		ABCA1				PPARA
NPHS2	NPHS2		CRP				NPHS2
PLTP	PLTP		LCAT				PLTP
ALB	ALB		VCAM1				ALB
COG2	COG2		CYP2E1				COG2
LPA	LPA		SERPINF2				LPA
C3	C3		F7				C3
ADIPOQ	ADIPOQ		PCSK9				ADIPOQ
NPHS1	NPHS1		HSD11B1				NPHS1
G6PC1	G6PC1		SERPINC1				G6PC1
PON1	PON1		SMARCD1				PON1
MTTP	MTTP		SDC1				MTTP
ABCA1	ABCA1		APOC3				ABCA1
ANGPTL3	ANGPTL3		SHC1				ANGPTL3
AGL	AGL		SLC27A1				AGL
ADRB3	ADRB3		KL				ADRB3
ACTN4	ACTN4		RGN				ACTN4
FABP2	FABP2		APOBEC1				FABP2
GAA	GAA		TGFB1				GAA
ANGPTL4	ANGPTL4		GFPT1				ANGPTL4
DAAM2	DAAM2		ABCB1				DAAM2
SERPINE1	SERPINE1		ABCG8				SERPINE1
LEP	LEP		LMNA				LEP
MIR6886	MIR6886		NPHS2				MIR6886
CRP	CRP		HMBS				CRP
TXNIP	TXNIP		CYP19A1				TXNIP
GPIHBP1	GPIHBP1		PYGL				GPIHBP1
LEPR	LEPR		RAB27A				LEPR
SCARB1	SCARB1		AGL				SCARB1
AXDND1	AXDND1		DCAF17				AXDND1
LRP1	LRP1		ACTN4				LRP1
ADD1	ADD1		TNF				ADD1
LDLR-AS1	LDLR-AS1		CFH				LDLR-AS1
RXRG	RXRG		NPHS1				RXRG
FADS3	FADS3		MYO5A				FADS3
PPARG	PPARG		ZMPSTE24				PPARG
LMF1	LMF1		TFG				LMF1
TTC21B	TTC21B		PPARG				TTC21B
TTC21B-AS1	TTC21B-AS1		CFHR3				TTC21B-AS1
DGKE	DGKE		GYS2				DGKE
KIRREL2	KIRREL2		GLA				KIRREL2
WT1	WT1		LDLRAP1				WT1
ABCG8	ABCG8		SLC37A4				ABCG8
PLCE1	PLCE1		G6PC				PLCE1
SMARCA4	SMARCA4		CFHR1				SMARCA4
MTHFR	MTHFR		DGAT1				MTHFR
COL4A5	COL4A5		ADCY3				COL4A5
ACE	ACE		IL6				ACE
IL6	IL6		APOA1				IL6
USF2	USF2		APOA5				USF2
GPT	GPT		CAD				GPT
TNF	TNF		APOC1				TNF
NUP93	NUP93		GPT				NUP93
NUP205	NUP205		CD36				NUP205
ABCG5	ABCG5		PRKAA1				ABCG5
CRABP2	CRABP2		APRT				CRABP2
DOCK6	DOCK6		IL1B				DOCK6
CFH	CFH		EHMT1				CFH
COQ8B	COQ8B		LPA				COQ8B
ARHGDIA	ARHGDIA		COPD				ARHGDIA
EMP2	EMP2		SLCO1B1				EMP2
MAGI2	MAGI2		CAT				MAGI2
PIK3C2A	PIK3C2A		MFAP1				PIK3C2A
SLC17A5	SLC17A5		TLR4				SLC17A5
SGPL1	SGPL1		CNBP				SGPL1
PTPRO	PTPRO		SLC2A4				PTPRO
MYO1E	MYO1E		GLP1R				MYO1E
NUP107	NUP107		ZGLP1				NUP107
NUP133	NUP133		CHDH				NUP133
NUP160	NUP160		PRKAB1				NUP160
NUP85	NUP85		PRKAA2				NUP85
TBC1D8B	TBC1D8B		HMGCR				TBC1D8B
KIRREL1	KIRREL1		SREBF2				KIRREL1
THBD	THBD		SOD1				THBD
LMNA	LMNA		SIRT3				LMNA
DGAT2	DGAT2		PON1				DGAT2
SREBF2	SREBF2		USF1				SREBF2
OLR1	OLR1		TLR2				OLR1
DGAT1	DGAT1		NPC1L1				DGAT1
LAMB2	LAMB2		FGF21				LAMB2
PNPLA2	PNPLA2		CCL2				PNPLA2
CD2AP	CD2AP		ANGPTL3				CD2AP
KANK2	KANK2		HP				KANK2
COL4A3	COL4A3		VEGFA				COL4A3
LRP6	LRP6		LIPA				LRP6
SMARCAL1	SMARCAL1		ACE				SMARCAL1
SOAT1	SOAT1		MMP9				SOAT1
CPT2	CPT2		ACHE				CPT2
INF2	INF2		MPO				INF2
NOS3	NOS3		ASRGL1				NOS3
CPT1A	CPT1A		AKT1				CPT1A
AVIL	AVIL		MIR27B				AVIL
PNLIP	PNLIP		NR1H3				PNLIP
LMNB2	LMNB2		SORT1				LMNB2
VCAM1	VCAM1		MIR29A				VCAM1
SELE	SELE		MIR30C1				SELE
LMX1B	LMX1B		SERPINE1				LMX1B
PYGL	PYGL		MIR30C2				PYGL
PLA2G7	PLA2G7		MIR33A				PLA2G7
GLA	GLA		ARSA				GLA
CFHR1	CFHR1		SI				CFHR1
CRB2	CRB2		DNAJB9				CRB2
TRPC6	TRPC6		MMP2				TRPC6
CELA2A	CELA2A		PLA2G1B				CELA2A
LIPA	LIPA		NFE2L2				LIPA
SELP	SELP		PLG				SELP
F2	F2		ST3GAL4				F2
AGT	AGT		MTHFR				AGT
LPXN	LPXN		JAK2				LPXN
GHR	GHR		APOC2				GHR
CCL2	CCL2		BCL2A1				CCL2
GYS2	GYS2		IL1A				GYS2
SREBF1	SREBF1		CCL5				SREBF1
APOL1	APOL1		SELP				APOL1
SMPD1	SMPD1		HAMP				SMPD1
ATHS	ATHS		ACAT1				ATHS
SLCO1B1	SLCO1B1		JPH3				SLCO1B1
CIDEC	CIDEC		CHPT1				CIDEC
ZMPSTE24	ZMPSTE24		HIF1A				ZMPSTE24
NOS1AP	NOS1AP		RETN				NOS1AP
PAX2	PAX2		MIR126				PAX2
NR1H4	NR1H4		MIR143				NR1H4
ALMS1	ALMS1		MAPK1				ALMS1
AKT2	AKT2		MIR21				AKT2
GNAS	GNAS		NR1H4				GNAS
PRKAR1A	PRKAR1A		CPT2				PRKAR1A
CYP19A1	CYP19A1		LINC01672				CYP19A1
RAB27A	RAB27A		CCR2				RAB27A
PDE11A	PDE11A		FDFT1				PDE11A
PDE8B	PDE8B		VLDLR				PDE8B
MYO5A	MYO5A		NAMPT				MYO5A
ARMC5	ARMC5		CYP7A1				ARMC5
LIPE-AS1	LIPE-AS1		ESR1				LIPE-AS1
LOC101930071	LOC101930071		ERN1				LOC101930071
ESR1	ESR1		ELF3				ESR1
CYP7A1	CYP7A1		DVL2				CYP7A1
HMOX1	HMOX1		AGT				HMOX1
TF	TF		CCR5				TF
HP	HP		NR1I2				HP
SLC25A13	SLC25A13		ADM				SLC25A13
TFG	TFG		CYP27A1				TFG
VWF	VWF		CPT1A				VWF
GNB3	GNB3		FASN				GNB3
EPHX2	EPHX2		C5AR2				EPHX2
ARHGAP24	ARHGAP24		SREBF1				ARHGAP24
PLCE1-AS1	PLCE1-AS1		MGAM				PLCE1-AS1
RPL36A-HNRNPH2	RPL36A-HNRNPH2		GH1				RPL36A-HNRNPH2
ANLN	ANLN		SLC5A2				ANLN
F7	F7		ADA				F7
PRKACA	PRKACA		SOAT1				PRKACA
ADCY3	ADCY3		TDGF1P3				ADCY3
LMAN1	LMAN1		SLC17A5				LMAN1
MCFD2	MCFD2		ZPR1				MCFD2
MTX2	MTX2		CD1B				MTX2
CFHR3	CFHR3		PDE3B				CFHR3
DCAF17	DCAF17		RCBTB1				DCAF17
GYS1	GYS1		DYM				GYS1
MMP9	MMP9		LATS1				MMP9
PAOD1	PAOD1		CD1C				PAOD1
ESR2	ESR2		SMOX				ESR2
APOC1	APOC1		TUG1				APOC1
SH2B1	SH2B1		PROP1				SH2B1
IGF1	IGF1		TNFRSF12A				IGF1
VEGFA	VEGFA		S1PR4				VEGFA
GCKR	GCKR		PROC				GCKR
TRIB1	TRIB1		MYDGF				TRIB1
MYLIP	MYLIP		TNFRSF25				MYLIP
PRMT7	PRMT7		TNFSF14				PRMT7
NR1H2	NR1H2		APOM				NR1H2
CP	CP		ANGPTL8				CP
PPARD	PPARD		CBS				PPARD
F3	F3		CD40LG				F3
MTR	MTR		PDB1				MTR
SOAT2	SOAT2		DLK1				SOAT2
NR1H3	NR1H3		KYAT1				NR1H3
GCK	GCK		NAT10				GCK
VLDLR	VLDLR		PCSK7				VLDLR
CYP3A4	CYP3A4		WNK4				CYP3A4
C5AR2	C5AR2		PLEK				C5AR2
CD55	CD55		PIK3C2G				CD55
CCL5	CCL5		HDL3				CCL5
CLU	CLU		PIK3CA				CLU
GCG	GCG		IL17D				GCG
CLCN5	CLCN5		PLA2G2A				CLCN5
TSFM	TSFM		RAPGEF5				TSFM
GAPVD1	GAPVD1		RBM8A				GAPVD1
ANKFY1	ANKFY1		PIK3CB				ANKFY1
ASXL2	ASXL2		PIK3R1				ASXL2
NOC3L	NOC3L		MVP				NOC3L
NUP37	NUP37		PIK3CG				NUP37
MAGI2-AS3	MAGI2-AS3		HDAC4				MAGI2-AS3
MFF-DT	MFF-DT		GREB1				MFF-DT
LOC107982234	LOC107982234		CD68				LOC107982234
IL1B	IL1B		PPBP				IL1B
AGTR2	AGTR2		XPR1				AGTR2
LEPQTL1	LEPQTL1		GRAP2				LEPQTL1
CD46	CD46		ACSL5				CD46
APBB1	APBB1		SLC4A7				APBB1
BAAT	BAAT		CD38				BAAT
MMACHC	MMACHC		CD40				MMACHC
CFHR5	CFHR5		REN				CFHR5
CFHR4	CFHR4		AKAP12				CFHR4
METTL8	METTL8		TREM1				METTL8
MIR4713HG	MIR4713HG		CD44				MIR4713HG
PIRC66	PIRC66		PLXNA1				PIRC66
LCS1	LCS1		PIK3CD				LCS1
CD59	CD59		RUNX2				CD59
CD36	CD36		GGTLC5P				CD36
GBE1	GBE1		SAA3P				GBE1
FAS	FAS		SAA1				FAS
LIPG	LIPG		YWHAZ				LIPG
NPC1L1	NPC1L1		MIR486-1				NPC1L1
DPH3	DPH3		LRP8				DPH3
AGER	AGER		RPL10				AGER
GGT1	GGT1		ROCK1				GGT1
SERPINC1	SERPINC1		CLDN5				SERPINC1
SEL1L	SEL1L		GAS5				SEL1L
SLC2A2	SLC2A2		PSS				SLC2A2
PHKA2	PHKA2		FSD1				PHKA2
SHBG	SHBG		PLA2G7				SHBG
ICAM1	ICAM1		CDC73				ICAM1
EDN1	EDN1		UCP1				EDN1
IRS1	IRS1		GGTLC4P				IRS1
SCD	SCD		GGT2				SCD
FN1	FN1		CDCP1				FN1
ADRB2	ADRB2		SLPI				ADRB2
CXCL8	CXCL8		FNDC4				CXCL8
ABCG1	ABCG1		FSCN1				ABCG1
IGFBP3	IGFBP3		SOD2				IGFBP3
TLR4	TLR4		STAR				TLR4
MGP	MGP		TRBV20OR9-2				MGP
CES1	CES1		NOD2				CES1
FGA	FGA		TGM2				FGA
CCR5	CCR5		C3				CCR5
SCAP	SCAP		SDC2				SCAP
FDFT1	FDFT1		TRH				FDFT1
CD79A	CD79A		GGTLC3				CD79A
SPP1	SPP1		AIMP2				SPP1
RBP4	RBP4		RARRES2				RBP4
GYG1	GYG1		PTGS1				GYG1
RGS2	RGS2		SOAT2				RGS2
PCDH15	PCDH15		IL1F10				PCDH15
RXRA	RXRA		AS3MT				RXRA
MB	MB		DGAT2				MB
FABP4	FABP4		BUD13				FABP4
UCP1	UCP1		MFSD2A				UCP1
CYP27A1	CYP27A1		ATAD1				CYP27A1
KL	KL		HAT1				KL
SLC34A2	SLC34A2		PTH				SLC34A2
FGF23	FGF23		DOCK7				FGF23
TRIM21	TRIM21		PTEN				TRIM21
CHKA	CHKA		HELZ2				CHKA
CHIT1	CHIT1		PLA2G10				CHIT1
KSR2	KSR2		PTGS2				KSR2
CX3CR1	CX3CR1		KIDINS220				CX3CR1
PLAT	PLAT		DHX40				PLAT
ALPP	ALPP		BCHE				ALPP
IL2	IL2		RAF1				IL2
MGAM	MGAM		PNPLA3				MGAM
ST3GAL4	ST3GAL4		MID1IP1				ST3GAL4
CAT	CAT		LPAL2				CAT
OXA1L	OXA1L		BAX				OXA1L
ABCB1	ABCB1		FZD4				ABCB1
CTNNB1	CTNNB1		PTPRA				CTNNB1
MPO	MPO		CASP1				MPO
TLR2	TLR2		FSD1L				TLR2
F5	F5		MARK4				F5
PC	PC		SEMA6A				PC
NCOA1	NCOA1		FAM20C				NCOA1
ALG1	ALG1		PCOS1				ALG1
AGTR1	AGTR1		DLD				AGTR1
FGB	FGB		F3				FGB
AKR1B1	AKR1B1		F5				AKR1B1
TTR	TTR		FABP1				TTR
CPT1B	CPT1B		FABP2				CPT1B
PON2	PON2		ACSL3				PON2
HNF1A	HNF1A		PTK2B				HNF1A
CXCL12	CXCL12		FAT1				CXCL12
CAV1	CAV1		FCGR3A				CAV1
HMGA1	HMGA1		FCGR3B				HMGA1
ANGPTL8	ANGPTL8		F2				ANGPTL8
FADS1	FADS1		ESRRA				FADS1
LRP2	LRP2		HBEGF				LRP2
INSR	INSR		E2F1				INSR
NR3C1	NR3C1		EDA				NR3C1
XDH	XDH		EGFR				XDH
ACADM	ACADM		AHR				ACADM
NPPB	NPPB		PAOX				NPPB
SERPINF2	SERPINF2		EPHB2				SERPINF2
SOD1	SOD1		EPO				SOD1
CYP2D6	CYP2D6		ESR2				CYP2D6
RETN	RETN		PHACTR1				RETN
FBP1	FBP1		FCN1				FBP1
NCOA3	NCOA3		THSD7A				NCOA3
NCOA2	NCOA2		PDSS1				NCOA2
SLC2A9	SLC2A9		ALOX5				SLC2A9
G6PC3	G6PC3		IL27				G6PC3
NEK3	NEK3		ALPP				NEK3
FAT1	FAT1		FNDC5				FAT1
SLC37A1	SLC37A1		G6PD				SLC37A1
SLC37A3	SLC37A3		RNF19A				SLC37A3
LIME1	LIME1		GALNT2				LIME1
PAGR1	PAGR1		ATRNL1				PAGR1
NAMPT	NAMPT		PADI4				NAMPT
CBS	CBS		SIRT1				CBS
MIR30C1	MIR30C1		FGFR1				MIR30C1
GSN	GSN		FGL1				GSN
COQ2	COQ2		INPP5F				COQ2
ACAT1	ACAT1		ZHX2				ACAT1
MIR122	MIR122		KLRK1				MIR122
PDIA2	PDIA2		KDM4B				PDIA2
TIMP2	TIMP2		FOXO1				TIMP2
CDH5	CDH5		AKR1B1				CDH5
MSR1	MSR1		FN1				MSR1
FASN	FASN		POLDIP2				FASN
ANXA5	ANXA5		CDKN2B-AS1				ANXA5
EGF	EGF		CES1				EGF
MMP3	MMP3		NFAT5				MMP3
AFP	AFP		PLK4				AFP
SYNPO	SYNPO		CCL27				SYNPO
IL10	IL10		SLC27A4				IL10
MTRR	MTRR		ABHD2				MTRR
EPO	EPO		WDHD1				EPO
PLIN1	PLIN1		ADAMTS7				PLIN1
BSCL2	BSCL2		SLC52A3				BSCL2
SLPI	SLPI		TXNIP				SLPI
ADRB1	ADRB1		AHSA1				ADRB1
CDKN2B	CDKN2B		FOXO6				CDKN2B
GC	GC		KLRC4-KLRK1				GC
ADCYAP1	ADCYAP1		CDH13				ADCYAP1
MIR30C2	MIR30C2		FAM13A				MIR30C2
PAPPA	PAPPA		TLR6				PAPPA
ACAT2	ACAT2		MICU1				ACAT2
DEFA1	DEFA1		CEBPA				DEFA1
G6PD	G6PD		CEL				G6PD
FLT1	FLT1		TXNRD2				FLT1
REN	REN		NLRP3				REN
SORL1	SORL1		CCR7				SORL1
NNMT	NNMT		LTB4R				NNMT
FABP12	FABP12		CYBB				FABP12
MIR370	MIR370		CYP1A1				MIR370
FABP1	FABP1		CYP2B6				FABP1
ITLN1	ITLN1		CYP2C19				ITLN1
SULT1A3	SULT1A3		CYP2C9				SULT1A3
ADM	ADM		CYP2D6				ADM
NLRP3	NLRP3		CYP3A51P				NLRP3
FASLG	FASLG		DDIT3				FASLG
PPARGC1A	PPARGC1A		DECR1				PPARGC1A
APOC4-APOC2	APOC4-APOC2		KLB				APOC4-APOC2
PTH	PTH		CX3CR1				PTH
IL1A	IL1A		CNR1				IL1A
ELOVL5	ELOVL5		COL4A2				ELOVL5
LPGAT1	LPGAT1		CP				LPGAT1
PAK5	PAK5		CPE				PAK5
MIR145	MIR145		CRK				MIR145
MIR146A	MIR146A		CRYGD				MIR146A
COL4A4	COL4A4		MAPK14				COL4A4
AVP	AVP		CTNNB1				AVP
SHMT2	SHMT2		PLB1				SHMT2
SI	SI		DEFA3				SI
APTX	APTX		LRP1				APTX
PYGB	PYGB		MIR210				PYGB
HAS2	HAS2		MIR214				HAS2
MGAT4C	MGAT4C		MIR222				MGAT4C
STBD1	STBD1		MIR223				STBD1
ALG1L	ALG1L		MIR24-1				ALG1L
FNDC11	FNDC11		MIR34A				FNDC11
APC	APC		TM4SF1				APC
BMP2	BMP2		RAB8A				BMP2
GAS6	GAS6		NR3C2				GAS6
SERPINF1	SERPINF1		MIR204				SERPINF1
PIK3C2G	PIK3C2G		MIR155				PIK3C2G
ORM1	ORM1		LRP6				ORM1
MIR155	MIR155		LRP5				MIR155
CCK	CCK		ARNTL				CCK
TIMP1	TIMP1		LYZ				TIMP1
B2M	B2M		MIR107				B2M
PECAM1	PECAM1		MIR10A				PECAM1
ZPR1	ZPR1		MIR130B				ZPR1
BUD13	BUD13		MIR132				BUD13
TIMD4	TIMD4		MIR145				TIMD4
SCNN1A	SCNN1A		MMP3				SCNN1A
CD93	CD93		MMP8				CD93
STAP1	STAP1		MMP14				STAP1
HNRNPUL1	HNRNPUL1		NT5E				HNRNPUL1
PSRC1	PSRC1		MIR424				PSRC1
MIR505	MIR505		OGN				MIR505
ERBB2	ERBB2		OLR1				ERBB2
EGFR	EGFR		TNFRSF11B				EGFR
NFKB1	NFKB1		OSM				NFKB1
HSP90AA1	HSP90AA1		PAEP				HSP90AA1
ACP5	ACP5		SERPINB2				ACP5
PRKCB	PRKCB		MLXIPL				PRKCB
HAMP	HAMP		CCN3				HAMP
F11R	F11R		NNMT				F11R
GK	GK		MT1B				GK
NR0B1	NR0B1		MYO1F				NR0B1
SRY	SRY		MTR				SRY
FGFR4	FGFR4		MYLK				FGFR4
HSPB1	HSPB1		ATF4				HSPB1
CYP1A1	CYP1A1		NCF2				CYP1A1
TNFRSF1A	TNFRSF1A		ACLY				TNFRSF1A
ABCB7	ABCB7		ATHS				ABCB7
CSF2	CSF2		NEDD4				CSF2
APOF	APOF		ANGPTL4				APOF
SGCB	SGCB		GAS6				SGCB
MANF	MANF		SERPIND1				MANF
MIR24-1	MIR24-1		HFE				MIR24-1
SERPINA1	SERPINA1		ACACA				SERPINA1
CD14	CD14		HLA-B				CD14
NPPA	NPPA		HMOX1				NPPA
F8	F8		NR4A1				F8
CST3	CST3		HNF4A				CST3
SPINK1	SPINK1		APOF				SPINK1
TPO	TPO		HSPA4				TPO
POMC	POMC		SLC40A1				POMC
SERPINA7	SERPINA7		GSR				SERPINA7
BBS10	BBS10		GGT1				BBS10
BBS1	BBS1		DISC1				BBS1
STAT1	STAT1		GLB1				STAT1
PRKG1	PRKG1		GPR162				PRKG1
PIK3CB	PIK3CB		PDLIM3				PIK3CB
SQSTM1	SQSTM1		TOX3				SQSTM1
CLOCK	CLOCK		AMY2A				CLOCK
VEGFB	VEGFB		LAMA1				VEGFB
MNDA	MNDA		ANPEP				MNDA
ARNTL	ARNTL		HSPG2				ARNTL
FGL1	FGL1		APOA2				FGL1
INSIG1	INSIG1		APOA4				INSIG1
LSR	LSR		AQP7				LSR
CXCL2	CXCL2		IRF6				CXCL2
ILF3	ILF3		AR				ILF3
CCL3	CCL3		ITGB2				CCL3
IL23A	IL23A		SERPINA13P				IL23A
MSBP2	MSBP2		LAD1				MSBP2
SAA1	SAA1		ACAT2				SAA1
CFD	CFD		RPSA				CFD
PRKAA2	PRKAA2		LCN2				PRKAA2
GH1	GH1		IL18				GH1
ITGA3	ITGA3		IL17A				ITGA3
SCARB2	SCARB2		GPIHBP1				SCARB2
OSGEP	OSGEP		ID2				OSGEP
TP53RK	TP53RK		CPP				TP53RK
COQ6	COQ6		GOLGA6A				COQ6
PDSS2	PDSS2		NANOS3				PDSS2
TPRKB	TPRKB		IGF1				TPRKB
WDR73	WDR73		IGFALS				WDR73
LAGE3	LAGE3		IL10				LAGE3
ACTN1	ACTN1		ACADSB				ACTN1
ACTN2	ACTN2		LGALS3				ACTN2
ETFA	ETFA						ETFA
UGCG	UGCG						UGCG
VTN	VTN						VTN
LIMA1	LIMA1						LIMA1
EVL	EVL						EVL
MT-ATP6	MT-ATP6						MT-ATP6
VDR	VDR						VDR
BGLAP	BGLAP						BGLAP
F9	F9						F9
CEP19	CEP19						CEP19
PSMB8	PSMB8						PSMB8
AGPAT2	AGPAT2						AGPAT2
PRF1	PRF1						PRF1
STXBP2	STXBP2						STXBP2
UNC13D	UNC13D						UNC13D
EMD	EMD						EMD
STX11	STX11						STX11
LYST	LYST						LYST
CAVIN1	CAVIN1						CAVIN1
GNRH1	GNRH1						GNRH1
MIR483	MIR483						MIR483
BBS2	BBS2						BBS2
BBS4	BBS4						BBS4
CEP290	CEP290						CEP290
BBS5	BBS5						BBS5
BBS9	BBS9						BBS9
BBS7	BBS7						BBS7
HCAR2	HCAR2						HCAR2
LRAT	LRAT						LRAT
PLA2G1B	PLA2G1B						PLA2G1B
IL21	IL21						IL21
SLC23A2	SLC23A2						SLC23A2
NPY	NPY						NPY
CYP2C9	CYP2C9						CYP2C9
ACACA	ACACA						ACACA
FOXC2	FOXC2						FOXC2
ALOX5	ALOX5						ALOX5
PPBP	PPBP						PPBP
DNM2	DNM2						DNM2
RELB	RELB						RELB
HAVCR1	HAVCR1						HAVCR1
SLC44A2	SLC44A2						SLC44A2
TOMM40	TOMM40						TOMM40
SYMPK	SYMPK						SYMPK
TMED1	TMED1						TMED1
ZNF224	ZNF224						ZNF224
ZNF180	ZNF180						ZNF180
ZNF45	ZNF45						ZNF45
NECTIN2	NECTIN2						NECTIN2
SIDT2	SIDT2						SIDT2
GEMIN7	GEMIN7						GEMIN7
QPCTL	QPCTL						QPCTL
ZNF230	ZNF230						ZNF230
CLASRP	CLASRP						CLASRP
RNF214	RNF214						RNF214
ZNF155	ZNF155						ZNF155
ZNF225	ZNF225						ZNF225
ZNF227	ZNF227						ZNF227
ZNF234	ZNF234						ZNF234
ZNF284	ZNF284						ZNF284
FBXO46	FBXO46						FBXO46
ZNF285	ZNF285						ZNF285
HCG22	HCG22						HCG22
LINC00861	LINC00861						LINC00861
APOC1P1	APOC1P1						APOC1P1
DM1-AS	DM1-AS						DM1-AS
ENSG00000253111	ENSG00000253111						ENSG00000253111
ENSG00000259605	ENSG00000259605						ENSG00000259605
ENSG00000267282	ENSG00000267282						ENSG00000267282
ENSG00000269148	ENSG00000269148						ENSG00000269148
ENSG00000234268	ENSG00000234268						ENSG00000234268
ENSG00000254851	ENSG00000254851						ENSG00000254851
lnc-MUC22-1	lnc-MUC22-1						lnc-MUC22-1
lnc-TIMM29-1	lnc-TIMM29-1						lnc-TIMM29-1
lnc-TRIB1-7	lnc-TRIB1-7						lnc-TRIB1-7
ENSG00000270679	ENSG00000270679						ENSG00000270679
HSALNG0068330	HSALNG0068330						HSALNG0068330
HSALNG0087412	HSALNG0087412						HSALNG0087412
HSALNG0123961	HSALNG0123961						HSALNG0123961
HSALNG0123964	HSALNG0123964						HSALNG0123964
HSALNG0123965	HSALNG0123965						HSALNG0123965
NONHSAG024805.2	NONHSAG024805.2						NONHSAG024805.2
NONHSAG026007.2	NONHSAG026007.2						NONHSAG026007.2
KC312698-001	KC312698-001						KC312698-001
NPC2	NPC2						NPC2
ACACB	ACACB						ACACB
APOH	APOH						APOH
ADA	ADA						ADA
ABCB11	ABCB11						ABCB11
IGFBP1	IGFBP1						IGFBP1
OSBPL10	OSBPL10						OSBPL10
ALDH2	ALDH2						ALDH2
CEL	CEL						CEL
TNFRSF11B	TNFRSF11B						TNFRSF11B
APOBEC1	APOBEC1						APOBEC1
NF1	NF1						NF1
CFB	CFB						CFB
CD40LG	CD40LG						CD40LG
AR	AR						AR
CYP21A2	CYP21A2						CYP21A2
OSBPL9	OSBPL9						OSBPL9
IFNG	IFNG						IFNG
IL17A	IL17A						IL17A
SYNE1	SYNE1						SYNE1
ENPP1	ENPP1						ENPP1
HCAR3	HCAR3						HCAR3
MBL2	MBL2						MBL2
SORT1	SORT1						SORT1
HNF4A	HNF4A						HNF4A
GAL	GAL						GAL
MME	MME						MME
IL2RA	IL2RA						IL2RA
CTNS	CTNS						CTNS
IL4	IL4						IL4
IL13	IL13						IL13
PODXL	PODXL						PODXL
CDK20	CDK20						CDK20
ITSN1	ITSN1						ITSN1
ITSN2	ITSN2						ITSN2
TNS2	TNS2						TNS2
SOD2	SOD2						SOD2
ATF6	ATF6						ATF6
KNG1	KNG1						KNG1
WNK4	WNK4						WNK4
OSBPL2	OSBPL2						OSBPL2
SLC8A1	SLC8A1						SLC8A1
CUBN	CUBN						CUBN
IL18	IL18						IL18
PTPN22	PTPN22						PTPN22
IGF2	IGF2						IGF2
MC2R	MC2R						MC2R
USP9X	USP9X						USP9X
ECHS1	ECHS1						ECHS1
KDM6A	KDM6A						KDM6A
PYGM	PYGM						PYGM
TGFBR3	TGFBR3						TGFBR3
ACADVL	ACADVL						ACADVL
MEN1	MEN1						MEN1
AMH	AMH						AMH
PRKAR2B	PRKAR2B						PRKAR2B
RGS9	RGS9						RGS9
TG	TG						TG
COX10	COX10						COX10
FMR1	FMR1						FMR1
MSH3	MSH3						MSH3
MLPH	MLPH						MLPH
XRCC2	XRCC2						XRCC2
HSD3B7	HSD3B7						HSD3B7
SHOX2	SHOX2						SHOX2
GYG2	GYG2						GYG2
RPS4X	RPS4X						RPS4X
SHOX	SHOX						SHOX
EFHC2	EFHC2						EFHC2
ARSL	ARSL						ARSL
PPP1R3D	PPP1R3D						PPP1R3D
TSPY1	TSPY1						TSPY1
PPP1R3E	PPP1R3E						PPP1R3E
RPS4Y1	RPS4Y1						RPS4Y1
CGB3	CGB3						CGB3
CCN5	CCN5						CCN5
LINC01436	LINC01436						LINC01436
MIR663AHG	MIR663AHG						MIR663AHG
MC4R	MC4R						MC4R
ABHD5	ABHD5						ABHD5
CD40	CD40						CD40
GHRL	GHRL						GHRL
CCND1	CCND1						CCND1
WWOX	WWOX						WWOX
ASS1	ASS1						ASS1
DDIT3	DDIT3						DDIT3
PTX3	PTX3						PTX3
APP	APP						APP
P4HB	P4HB						P4HB
CYP3A5	CYP3A5						CYP3A5
CD63	CD63						CD63
SLC2A4	SLC2A4						SLC2A4
MYH9	MYH9						MYH9
COL4A1	COL4A1						COL4A1
HSPG2	HSPG2						HSPG2
ITGA2	ITGA2						ITGA2
RUNX2	RUNX2						RUNX2
ELN	ELN						ELN
LAMA2	LAMA2						LAMA2
H19	H19						H19
CDKN2B-AS1	CDKN2B-AS1						CDKN2B-AS1
TUG1	TUG1						TUG1
LTA	LTA						LTA
IFNA1	IFNA1						IFNA1
NOS2	NOS2						NOS2
ITGAL	ITGAL						ITGAL
GPD1	GPD1						GPD1
CFTR	CFTR						CFTR
IL2RB	IL2RB						IL2RB
ACP1	ACP1						ACP1
FGF21	FGF21						FGF21
PTEN	PTEN						PTEN
PRKAG2	PRKAG2						PRKAG2
ADAMTS13	ADAMTS13						ADAMTS13
EDNRA	EDNRA						EDNRA
CPB2	CPB2						CPB2
NR5A2	NR5A2						NR5A2
WRN	WRN						WRN
SERPINA3	SERPINA3						SERPINA3
HMSNO	HMSNO						HMSNO
MMP14	MMP14						MMP14
BRCA1	BRCA1						BRCA1
CDKN2A	CDKN2A						CDKN2A
F10	F10						F10
CYP2C8	CYP2C8						CYP2C8
MVK	MVK						MVK
SLC12A3	SLC12A3						SLC12A3
F13A1	F13A1						F13A1
HSP90B1	HSP90B1						HSP90B1
GNMT	GNMT						GNMT
MMAB	MMAB						MMAB
SLC10A1	SLC10A1						SLC10A1
PRL	PRL						PRL
HPX	HPX						HPX
BCHE	BCHE						BCHE
NR1I2	NR1I2						NR1I2
UCP3	UCP3						UCP3
DUSP2	DUSP2						DUSP2
IL1RN	IL1RN						IL1RN
SLC27A1	SLC27A1						SLC27A1
LIPI	LIPI						LIPI
LRP5	LRP5						LRP5
ABCC2	ABCC2						ABCC2
NEDD4	NEDD4						NEDD4
CLEC4A	CLEC4A						CLEC4A
TP53	TP53						TP53
HSD11B1	HSD11B1						HSD11B1
MMP1	MMP1						MMP1
TGFB1	TGFB1						TGFB1
ITGA4	ITGA4						ITGA4
ITGAM	ITGAM						ITGAM
KLK3	KLK3						KLK3
DPAGT1	DPAGT1						DPAGT1
ATF3	ATF3						ATF3
PF4	PF4						PF4
BRAF	BRAF						BRAF
CDK5	CDK5						CDK5
CDC42	CDC42						CDC42
LAMB1	LAMB1						LAMB1
HSPD1	HSPD1						HSPD1
PLCG1	PLCG1						PLCG1
RARG	RARG						RARG
SPTLC2	SPTLC2						SPTLC2
AQP2	AQP2						AQP2
ASAH1	ASAH1						ASAH1
MYCN	MYCN						MYCN
PTK2	PTK2						PTK2
SPTLC1	SPTLC1						SPTLC1
AGRN	AGRN						AGRN
AGXT	AGXT						AGXT
ALDH3A2	ALDH3A2						ALDH3A2
AQP3	AQP3						AQP3
ATIC	ATIC						ATIC
B4GALNT1	B4GALNT1						B4GALNT1
CTLA4	CTLA4						CTLA4
DLC1	DLC1						DLC1
GALC	GALC						GALC
MAF	MAF						MAF
PON3	PON3						PON3
SMAD9	SMAD9						SMAD9
A2M	A2M						A2M
COL4A6	COL4A6						COL4A6
CYP2J2	CYP2J2						CYP2J2
EZR	EZR						EZR
PXDN	PXDN						PXDN
AMBP	AMBP						AMBP
ATP2B1	ATP2B1						ATP2B1
ITGA1	ITGA1						ITGA1
ITGA8	ITGA8						ITGA8
LAMA5	LAMA5						LAMA5
NID1	NID1						NID1
TAGLN	TAGLN						TAGLN
CALB1	CALB1						CALB1
COL8A2	COL8A2						COL8A2
IQGAP1	IQGAP1						IQGAP1
KANK1	KANK1						KANK1
MPV17	MPV17						MPV17
MTMR3	MTMR3						MTMR3
NAGLU	NAGLU						NAGLU
PLD3	PLD3						PLD3
PMP22	PMP22						PMP22
CD80	CD80						CD80
DEGS1	DEGS1						DEGS1
GPC5	GPC5						GPC5
TLN1	TLN1						TLN1
VTI1B	VTI1B						VTI1B
KDSR	KDSR						KDSR
ORMDL3	ORMDL3						ORMDL3
PLA2R1	PLA2R1						PLA2R1
ACER3	ACER3						ACER3
CERS3	CERS3						CERS3
COL8A1	COL8A1						COL8A1
GGA3	GGA3						GGA3
GUCA2B	GUCA2B						GUCA2B
NPNT	NPNT						NPNT
PLD4	PLD4						PLD4
ST6GALNAC1	ST6GALNAC1						ST6GALNAC1
CELF4	CELF4						CELF4
GALNT4	GALNT4						GALNT4
EMCN	EMCN						EMCN
POC1B	POC1B						POC1B
SLC13A1	SLC13A1						SLC13A1
SMPDL3B	SMPDL3B						SMPDL3B
DGKK	DGKK						DGKK
PLD5	PLD5						PLD5
CMIP	CMIP						CMIP
HORMAD2	HORMAD2						HORMAD2
KANK4	KANK4						KANK4
MBOAT2	MBOAT2						MBOAT2
SPTSSA	SPTSSA						SPTSSA
HULC	HULC						HULC
HOXC-AS1	HOXC-AS1						HOXC-AS1
NFIA-AS1	NFIA-AS1						NFIA-AS1
TP53COR1	TP53COR1						TP53COR1
IGES	IGES						IGES
LRP2BP-AS1	LRP2BP-AS1						LRP2BP-AS1
LOC112272600	LOC112272600						LOC112272600
LOC112997540	LOC112997540						LOC112997540
DPP4	DPP4						DPP4
RARA	RARA						RARA
SLC6A4	SLC6A4						SLC6A4
NR3C2	NR3C2						NR3C2
PRKAA1	PRKAA1						PRKAA1
CPE	CPE						CPE
FGF2	FGF2						FGF2
FTO	FTO						FTO
NR1I3	NR1I3						NR1I3
OPRK1	OPRK1						OPRK1
GPX3	GPX3						GPX3
IFNB1	IFNB1						IFNB1
AS3MT	AS3MT						AS3MT
RGS5	RGS5						RGS5
TNFSF14	TNFSF14						TNFSF14
HCRT	HCRT						HCRT
MIR587	MIR587						MIR587
MIR937	MIR937						MIR937
FOS	FOS						FOS
JAG1	JAG1						JAG1
XIAP	XIAP						XIAP
FECH	FECH						FECH
PHKG2	PHKG2						PHKG2
POLD1	POLD1						POLD1
PSMB9	PSMB9						PSMB9
SLC7A7	SLC7A7						SLC7A7
FHL1	FHL1						FHL1
HAVCR2	HAVCR2						HAVCR2
PHKB	PHKB						PHKB
PSMB10	PSMB10						PSMB10
PSMB4	PSMB4						PSMB4
SLC29A3	SLC29A3						SLC29A3
FLII	FLII						FLII
POLR3A	POLR3A						POLR3A
RSPO1	RSPO1						RSPO1
XRCC4	XRCC4						XRCC4
AEBP1	AEBP1						AEBP1
FARSA	FARSA						FARSA
TMEM43	TMEM43						TMEM43
TTPA	TTPA						TTPA
CREB3L3	CREB3L3						CREB3L3
DEF6	DEF6						DEF6
PIGT	PIGT						PIGT
RAI1	RAI1						RAI1
DEAF1	DEAF1						DEAF1
IQSEC2	IQSEC2						IQSEC2
MCM10	MCM10						MCM10
NSMCE2	NSMCE2						NSMCE2
PIGH	PIGH						PIGH
PLVAP	PLVAP						PLVAP
SYNE2	SYNE2						SYNE2
YARS1	YARS1						YARS1
ITGB3	ITGB3						ITGB3
MTAP	MTAP						MTAP
CEBPA	CEBPA						CEBPA
PRSS1	PRSS1						PRSS1
TCF7L2	TCF7L2						TCF7L2
PLAGL1	PLAGL1						PLAGL1
ZNF202	ZNF202						ZNF202
ACSM3	ACSM3						ACSM3
JAK1	JAK1						JAK1
PRKCD	PRKCD						PRKCD
ZAP70	ZAP70						ZAP70
NR5A1	NR5A1						NR5A1
GATA3	GATA3						GATA3
IRAK1	IRAK1						IRAK1
MAP3K1	MAP3K1						MAP3K1
CASP10	CASP10						CASP10
GATA4	GATA4						GATA4
LIG4	LIG4						LIG4
FOXP3	FOXP3						FOXP3
IFIH1	IFIH1						IFIH1
IL2RG	IL2RG						IL2RG
LYZ	LYZ						LYZ
PMM2	PMM2						PMM2
RAG1	RAG1						RAG1
RASA1	RASA1						RASA1
STAT4	STAT4						STAT4
CHD7	CHD7						CHD7
IL7R	IL7R						IL7R
SOX9	SOX9						SOX9
C1QBP	C1QBP						C1QBP
DCLRE1C	DCLRE1C						DCLRE1C
MEFV	MEFV						MEFV
NPHP1	NPHP1						NPHP1
TRIM32	TRIM32						TRIM32
ARL6	ARL6						ARL6
RAG2	RAG2						RAG2
SDCCAG8	SDCCAG8						SDCCAG8
SNAP29	SNAP29						SNAP29
TBX18	TBX18						TBX18
ZFPM2	ZFPM2						ZFPM2
CHST14	CHST14						CHST14
SLC35A2	SLC35A2						SLC35A2
VAMP7	VAMP7						VAMP7
VPS33A	VPS33A						VPS33A
MKS1	MKS1						MKS1
TTC8	TTC8						TTC8
IFT172	IFT172						IFT172
LZTFL1	LZTFL1						LZTFL1
MKKS	MKKS						MKKS
TRIM8	TRIM8						TRIM8
WDR4	WDR4						WDR4
DHX37	DHX37						DHX37
IFT74	IFT74						IFT74
PUS3	PUS3						PUS3
IFT27	IFT27						IFT27
MARS1	MARS1						MARS1
WDPCP	WDPCP						WDPCP
ZNF592	ZNF592						ZNF592
SCAPER	SCAPER						SCAPER
BBS12	BBS12						BBS12
ZNFX1	ZNFX1						ZNFX1
DMRT3	DMRT3						DMRT3
BBIP1	BBIP1						BBIP1
NEXMIF	NEXMIF						NEXMIF
CFAP418	CFAP418						CFAP418
CYBC1	CYBC1						CYBC1
RMRP	RMRP						RMRP
MDM2	MDM2						MDM2
CDK4	CDK4						CDK4
KIT	KIT						KIT
PIK3R1	PIK3R1						PIK3R1
GBA	GBA						GBA
SMARCA2	SMARCA2						SMARCA2
C1S	C1S						C1S
KCNN4	KCNN4						KCNN4
MASP1	MASP1						MASP1
NPC1	NPC1						NPC1
PGR	PGR						PGR
PRKACB	PRKACB						PRKACB
TNNI3	TNNI3						TNNI3
ABCB4	ABCB4						ABCB4
C1R	C1R						C1R
C2	C2						C2
CPS1	CPS1						CPS1
FUCA1	FUCA1						FUCA1
GUSB	GUSB						GUSB
PCYT1A	PCYT1A						PCYT1A
PLA2G6	PLA2G6						PLA2G6
PRKACG	PRKACG						PRKACG
PSAP	PSAP						PSAP
SLC22A5	SLC22A5						SLC22A5
ADH5	ADH5						ADH5
AMPD1	AMPD1						AMPD1
AVPR1A	AVPR1A						AVPR1A
AVPR2	AVPR2						AVPR2
C5	C5						C5
CFI	CFI						CFI
CR1	CR1						CR1
DES	DES						DES
ETFDH	ETFDH						ETFDH
FHL2	FHL2						FHL2
GZMB	GZMB						GZMB
HADHA	HADHA						HADHA
HADHB	HADHB						HADHB
LMNB1	LMNB1						LMNB1
NCAM1	NCAM1						NCAM1
PCCA	PCCA						PCCA
PRKAR1B	PRKAR1B						PRKAR1B
SERPING1	SERPING1						SERPING1
SLC25A12	SLC25A12						SLC25A12
TRPV6	TRPV6						TRPV6
AGA	AGA						AGA
AKR1D1	AKR1D1						AKR1D1
AP3B1	AP3B1						AP3B1
ASL	ASL						ASL
CRAT	CRAT						CRAT
CYP2E1	CYP2E1						CYP2E1
ETFB	ETFB						ETFB
FCN3	FCN3						FCN3
KISS1R	KISS1R						KISS1R
MASP2	MASP2						MASP2
NAGA	NAGA						NAGA
NEK9	NEK9						NEK9
PTGDS	PTGDS						PTGDS
SH2D1A	SH2D1A						SH2D1A
SLC25A20	SLC25A20						SLC25A20
SYP	SYP						SYP
TRPV5	TRPV5						TRPV5
ADH1B	ADH1B						ADH1B
AP2M1	AP2M1						AP2M1
ASPA	ASPA						ASPA
BAD	BAD						BAD
C4A	C4A						C4A
C4B	C4B						C4B
CHGA	CHGA						CHGA
COASY	COASY						COASY
EWSR1	EWSR1						EWSR1
FA2H	FA2H						FA2H
FUS	FUS						FUS
HMGA2	HMGA2						HMGA2
INVS	INVS						INVS
MYO5B	MYO5B						MYO5B
PIGA	PIGA						PIGA
ZYX	ZYX						ZYX
AKR1A1	AKR1A1						AKR1A1
APCS	APCS						APCS
ATP13A2	ATP13A2						ATP13A2
AVPR1B	AVPR1B						AVPR1B
C5AR1	C5AR1						C5AR1
CD34	CD34						CD34
FCN2	FCN2						FCN2
GIPR	GIPR						GIPR
IGFBP2	IGFBP2						IGFBP2
LAMP2	LAMP2						LAMP2
LPP	LPP						LPP
M6PR	M6PR						M6PR
NFIB	NFIB						NFIB
PANK2	PANK2						PANK2
SLC25A15	SLC25A15						SLC25A15
SRI	SRI						SRI
SSTR1	SSTR1						SSTR1
UMOD	UMOD						UMOD
A4GALT	A4GALT						A4GALT
ADH1A	ADH1A						ADH1A
ANO1	ANO1						ANO1
C3AR1	C3AR1						C3AR1
CALD1	CALD1						CALD1
CCBE1	CCBE1						CCBE1
CFP	CFP						CFP
COLEC11	COLEC11						COLEC11
CPT1C	CPT1C						CPT1C
GALE	GALE						GALE
IQCB1	IQCB1						IQCB1
LAMP1	LAMP1						LAMP1
MNX1	MNX1						MNX1
MUS81	MUS81						MUS81
PRKX	PRKX						PRKX
SLC4A5	SLC4A5						SLC4A5
TMLHE	TMLHE						TMLHE
ADH1C	ADH1C						ADH1C
FCN1	FCN1						FCN1
MAP1A	MAP1A						MAP1A
NAB2	NAB2						NAB2
NAGS	NAGS						NAGS
PLAG1	PLAG1						PLAG1
RAPGEF1	RAPGEF1						RAPGEF1
RPGR	RPGR						RPGR
SOX18	SOX18						SOX18
SPRED1	SPRED1						SPRED1
AGFG1	AGFG1						AGFG1
AP3D1	AP3D1						AP3D1
BAZ1A	BAZ1A						BAZ1A
KIF3A	KIF3A						KIF3A
SLC25A22	SLC25A22						SLC25A22
SMARCA1	SMARCA1						SMARCA1
WDR45	WDR45						WDR45
ALDH1L1	ALDH1L1						ALDH1L1
BLOC1S6	BLOC1S6						BLOC1S6
CFHR2	CFHR2						CFHR2
GIP	GIP						GIP
HLTF	HLTF						HLTF
HPS5	HPS5						HPS5
MLANA	MLANA						MLANA
RBMS1	RBMS1						RBMS1
RPGRIP1L	RPGRIP1L						RPGRIP1L
UGT3A1	UGT3A1						UGT3A1
ACBD3	ACBD3						ACBD3
AGBL2	AGBL2						AGBL2
MYBPH	MYBPH						MYBPH
MYO5C	MYO5C						MYO5C
SLC25A37	SLC25A37						SLC25A37
SYTL2	SYTL2						SYTL2
TIPIN	TIPIN						TIPIN
TRIP6	TRIP6						TRIP6
AGBL1	AGBL1						AGBL1
BLOC1S3	BLOC1S3						BLOC1S3
GULP1	GULP1						GULP1
IFT80	IFT80						IFT80
RBMS2	RBMS2						RBMS2
VSIG4	VSIG4						VSIG4
BLOC1S1	BLOC1S1						BLOC1S1
C19orf12	C19orf12						C19orf12
SYTL3	SYTL3						SYTL3
ZRANB3	ZRANB3						ZRANB3
AGBL3	AGBL3						AGBL3
AGBL4	AGBL4						AGBL4
AHDC1	AHDC1						AHDC1
ASTN1	ASTN1						ASTN1
CENPO	CENPO						CENPO
CROCC	CROCC						CROCC
RILPL2	RILPL2						RILPL2
SMG5	SMG5						SMG5
TC2N	TC2N						TC2N
URB2	URB2						URB2
DUS3L	DUS3L						DUS3L
SLC25A2	SLC25A2						SLC25A2
MVB12A	MVB12A						MVB12A
NPB	NPB						NPB
URB1	URB1						URB1
UTP4	UTP4						UTP4
CFAP44	CFAP44						CFAP44
ZNF697	ZNF697						ZNF697
CEP295	CEP295						CEP295
LHFPL6	LHFPL6						LHFPL6
FAM104B	FAM104B						FAM104B
RADX	RADX						RADX
FAM223A	FAM223A						FAM223A
MIR524	MIR524						MIR524
ALMS1P1	ALMS1P1						ALMS1P1
CNC2	CNC2						CNC2
LOC110386947	LOC110386947						LOC110386947
PSEN1	PSEN1						PSEN1
GJA1	GJA1						GJA1
MYD88	MYD88						MYD88
AHR	AHR						AHR
GSK3B	GSK3B						GSK3B
BRCA2	BRCA2						BRCA2
HSPA5	HSPA5						HSPA5
IGF2R	IGF2R						IGF2R
CNR1	CNR1						CNR1
GALNT2	GALNT2						GALNT2
CCR2	CCR2						CCR2
MARK4	MARK4						MARK4
PRDX2	PRDX2						PRDX2
NISCH	NISCH						NISCH
NOX4	NOX4						NOX4
MMRN1	MMRN1						MMRN1
SLC52A3	SLC52A3						SLC52A3
RHOD	RHOD						RHOD
GAS5	GAS5						GAS5
AKT1	AKT1						AKT1
MMP2	MMP2						MMP2
NFE2L2	NFE2L2						NFE2L2
PTGS2	PTGS2						PTGS2
BDNF	BDNF						BDNF
CYP11B2	CYP11B2						CYP11B2
MMP7	MMP7						MMP7
WNK1	WNK1						WNK1
FMO3	FMO3						FMO3
EIF2AK4	EIF2AK4						EIF2AK4
IRS2	IRS2						IRS2
SERPINA6	SERPINA6						SERPINA6
TFPI	TFPI						TFPI
SIRT6	SIRT6						SIRT6
HBA1	HBA1						HBA1
PLA2G10	PLA2G10						PLA2G10
SELL	SELL						SELL
ADAMTS7	ADAMTS7						ADAMTS7
CRABP1	CRABP1						CRABP1
GABPA	GABPA						GABPA
OSBP	OSBP						OSBP
SULF2	SULF2						SULF2
KLF2	KLF2						KLF2
RBM4	RBM4						RBM4
CERS4	CERS4						CERS4
GABPB1	GABPB1						GABPB1
CCDC92	CCDC92						CCDC92
MIR21	MIR21						MIR21
APOA1-AS	APOA1-AS						APOA1-AS
CYP3A51P	CYP3A51P						CYP3A51P
MSBP1	MSBP1						MSBP1
HDLC3	HDLC3						HDLC3
CD44	CD44						CD44
NEDD4L	NEDD4L						NEDD4L
RXRB	RXRB						RXRB
F2RL1	F2RL1						F2RL1
CKM	CKM						CKM
CSF1	CSF1						CSF1
LIPH	LIPH						LIPH
LRP8	LRP8						LRP8
ASGR2	ASGR2						ASGR2
BTG1	BTG1						BTG1
PPIG	PPIG						PPIG
KCTD10	KCTD10						KCTD10
UBL5	UBL5						UBL5
SPRING1	SPRING1						SPRING1
CAST	CAST						CAST
GP1BA	GP1BA						GP1BA
FKBP1A	FKBP1A						FKBP1A
GJA4	GJA4						GJA4
TRHR	TRHR						TRHR
FGF19	FGF19						FGF19
CREBBP	CREBBP						CREBBP
PLAU	PLAU						PLAU
GLUD1	GLUD1						GLUD1
GSR	GSR						GSR
PSEN2	PSEN2						PSEN2
SLC6A3	SLC6A3						SLC6A3
SMAD2	SMAD2						SMAD2
UGT1A1	UGT1A1						UGT1A1
CASP3	CASP3						CASP3
CREB1	CREB1						CREB1
EIF2AK3	EIF2AK3						EIF2AK3
ENG	ENG						ENG
MAPK7	MAPK7						MAPK7
MSX2	MSX2						MSX2
PLD2	PLD2						PLD2
RHOA	RHOA						RHOA
SLC6A2	SLC6A2						SLC6A2
GCGR	GCGR						GCGR
GPX1	GPX1						GPX1
LOX	LOX						LOX
PCK2	PCK2						PCK2
PDX1	PDX1						PDX1
PTGS1	PTGS1						PTGS1
TAP1	TAP1						TAP1
WNT3A	WNT3A						WNT3A
ATF4	ATF4						ATF4
GNAI2	GNAI2						GNAI2
KLF4	KLF4						KLF4
LPAR1	LPAR1						LPAR1
LTF	LTF						LTF
MMP11	MMP11						MMP11
ALOX12	ALOX12						ALOX12
HPSE	HPSE						HPSE
LCN2	LCN2						LCN2
XRCC1	XRCC1						XRCC1
ZBTB16	ZBTB16						ZBTB16
ACSL4	ACSL4						ACSL4
CCR6	CCR6						CCR6
CD2	CD2						CD2
COX5A	COX5A						COX5A
HUWE1	HUWE1						HUWE1
PROX1	PROX1						PROX1
PRSS3	PRSS3						PRSS3
SHC1	SHC1						SHC1
THPO	THPO						THPO
CCL20	CCL20						CCL20
CX3CL1	CX3CL1						CX3CL1
DOCK7	DOCK7						DOCK7
KLF6	KLF6						KLF6
MSMO1	MSMO1						MSMO1
NFAT5	NFAT5						NFAT5
NR0B2	NR0B2						NR0B2
POU1F1	POU1F1						POU1F1
QKI	QKI						QKI
SELPLG	SELPLG						SELPLG
XRCC3	XRCC3						XRCC3
APOM	APOM						APOM
PROP1	PROP1						PROP1
TPST1	TPST1						TPST1
TPST2	TPST2						TPST2
ACSL3	ACSL3						ACSL3
LILRB5	LILRB5						LILRB5
TTF2	TTF2						TTF2
CXCL16	CXCL16						CXCL16
PACRG	PACRG						PACRG
RARRES2	RARRES2						RARRES2
PRKN	PRKN						PRKN
TXNDC5	TXNDC5						TXNDC5
ASIP	ASIP						ASIP
CSN1S1	CSN1S1						CSN1S1
DEFA3	DEFA3						DEFA3
ERP29	ERP29						ERP29
IL37	IL37						IL37
PLA2G12B	PLA2G12B						PLA2G12B
LEPROT	LEPROT						LEPROT
IGHE	IGHE						IGHE
KRBOX4	KRBOX4						KRBOX4
ZGLP1	ZGLP1						ZGLP1
GYPE	GYPE						GYPE
LPAL2	LPAL2						LPAL2
SELENOO	SELENOO						SELENOO
MIR132	MIR132						MIR132
MIR133A2	MIR133A2						MIR133A2
MIR211	MIR211						MIR211
MIR337	MIR337						MIR337
MIR133A1	MIR133A1						MIR133A1
LOC353007	LOC353007						LOC353007
FOXO1	FOXO1						FOXO1
CYBA	CYBA						CYBA
CYP2C19	CYP2C19						CYP2C19
HTR2A	HTR2A						HTR2A
PDE5A	PDE5A						PDE5A
STAR	STAR						STAR
ICAM3	ICAM3						ICAM3
CHUK	CHUK						CHUK
RELA	RELA						RELA
BCL2	BCL2						BCL2
MAPK10	MAPK10						MAPK10
HIF1A	HIF1A						HIF1A
HTR2C	HTR2C						HTR2C
MEF2A	MEF2A						MEF2A
NCF2	NCF2						NCF2
CIITA	CIITA						CIITA
IL5	IL5						IL5
ARNT	ARNT						ARNT
CALCA	CALCA						CALCA
PROCR	PROCR						PROCR
IL7	IL7						IL7
HPCAL1	HPCAL1						HPCAL1
CSF3	CSF3						CSF3
RGN	RGN						RGN
CCL4	CCL4						CCL4
APLN	APLN						APLN
SLC2A1	SLC2A1						SLC2A1
CASP8	CASP8						CASP8
CASR	CASR						CASR
MAPK14	MAPK14						MAPK14
MAPT	MAPT						MAPT
THRB	THRB						THRB
PTK2B	PTK2B						PTK2B
SLC4A1	SLC4A1						SLC4A1
STK11	STK11						STK11
CYP11A1	CYP11A1						CYP11A1
GATA2	GATA2						GATA2
KCNJ11	KCNJ11						KCNJ11
MMP8	MMP8						MMP8
PKD2	PKD2						PKD2
SIRT1	SIRT1						SIRT1
THRA	THRA						THRA
COL3A1	COL3A1						COL3A1
GANAB	GANAB						GANAB
GFER	GFER						GFER
PKD1	PKD1						PKD1
TFAP2A	TFAP2A						TFAP2A
TNFSF11	TNFSF11						TNFSF11
TPH2	TPH2						TPH2
TXNRD2	TXNRD2						TXNRD2
ABCA5	ABCA5						ABCA5
ACHE	ACHE						ACHE
FAP	FAP						FAP
FURIN	FURIN						FURIN
P2RY2	P2RY2						P2RY2
UCP2	UCP2						UCP2
CORIN	CORIN						CORIN
CLCNKB	CLCNKB						CLCNKB
COL14A1	COL14A1						COL14A1
DDAH2	DDAH2						DDAH2
HLA-G	HLA-G						HLA-G
KRIT1	KRIT1						KRIT1
PDGFA	PDGFA						PDGFA
CABIN1	CABIN1						CABIN1
GPAM	GPAM						GPAM
S100A8	S100A8						S100A8
S1PR4	S1PR4						S1PR4
SOCS3	SOCS3						SOCS3
TRH	TRH						TRH
ATL1	ATL1						ATL1
LIF	LIF						LIF
PLIN2	PLIN2						PLIN2
SST	SST						SST
CA10	CA10						CA10
AKAP10	AKAP10						AKAP10
COL20A1	COL20A1						COL20A1
MRPL13	MRPL13						MRPL13
MYO1F	MYO1F						MYO1F
AHSP	AHSP						AHSP
ELP1	ELP1						ELP1
MTBP	MTBP						MTBP
XKR6	XKR6						XKR6
SERTAD2	SERTAD2						SERTAD2
MALRD1	MALRD1						MALRD1
MIR27B	MIR27B						MIR27B
LY86-AS1	LY86-AS1						LY86-AS1
MIR1296	MIR1296						MIR1296
MIR548P	MIR548P						MIR548P
IGF1R	IGF1R						IGF1R
MAP2K1	MAP2K1						MAP2K1
MTOR	MTOR						MTOR
CDH2	CDH2						CDH2
JAK2	JAK2						JAK2
PIK3CA	PIK3CA						PIK3CA
PLCG2	PLCG2						PLCG2
PPP3CA	PPP3CA						PPP3CA
DNMT1	DNMT1						DNMT1
ITGB2	ITGB2						ITGB2
JAK3	JAK3						JAK3
MYC	MYC						MYC
SCN5A	SCN5A						SCN5A
ABCG2	ABCG2						ABCG2
LIMK1	LIMK1						LIMK1
NFKBIA	NFKBIA						NFKBIA
NOS1	NOS1						NOS1
PLG	PLG						PLG
ROCK1	ROCK1						ROCK1
SLC5A1	SLC5A1						SLC5A1
SPARC	SPARC						SPARC
ABCC1	ABCC1						ABCC1
BAX	BAX						BAX
CHRM3	CHRM3						CHRM3
MAPK8	MAPK8						MAPK8
PDE4D	PDE4D						PDE4D
PDGFB	PDGFB						PDGFB
USP7	USP7						USP7
ABCC8	ABCC8						ABCC8
DNM1L	DNM1L						DNM1L
HDAC9	HDAC9						HDAC9
HLA-DRB1	HLA-DRB1						HLA-DRB1
IL6R	IL6R						IL6R
IL6ST	IL6ST						IL6ST
PGD	PGD						PGD
PIK3CG	PIK3CG						PIK3CG
PLCD1	PLCD1						PLCD1
RHO	RHO						RHO
TNNT2	TNNT2						TNNT2
ACLY	ACLY						ACLY
BIRC5	BIRC5						BIRC5
CASP9	CASP9						CASP9
ERCC1	ERCC1						ERCC1
GLP1R	GLP1R						GLP1R
HLA-B	HLA-B						HLA-B
KCNJ5	KCNJ5						KCNJ5
LIFR	LIFR						LIFR
LPIN1	LPIN1						LPIN1
MAP3K5	MAP3K5						MAP3K5
MKNK1	MKNK1						MKNK1
NFATC1	NFATC1						NFATC1
P2RY1	P2RY1						P2RY1
PLA2G2A	PLA2G2A						PLA2G2A
PRCP	PRCP						PRCP
PTGIS	PTGIS						PTGIS
AOC3	AOC3						AOC3
CALM1	CALM1						CALM1
CDK1	CDK1						CDK1
ERN1	ERN1						ERN1
FADD	FADD						FADD
FOXO3	FOXO3						FOXO3
GFPT1	GFPT1						GFPT1
GNAI1	GNAI1						GNAI1
HELLS	HELLS						HELLS
HYOU1	HYOU1						HYOU1
IL1R2	IL1R2						IL1R2
NEU1	NEU1						NEU1
PPP3CB	PPP3CB						PPP3CB
PTPN3	PTPN3						PTPN3
SERPIND1	SERPIND1						SERPIND1
TACR1	TACR1						TACR1
TRAF6	TRAF6						TRAF6
TXN	TXN						TXN
WWP2	WWP2						WWP2
ADAMTS5	ADAMTS5						ADAMTS5
ADIPOR1	ADIPOR1						ADIPOR1
CALM2	CALM2						CALM2
CFLAR	CFLAR						CFLAR
FADS2	FADS2						FADS2
LGALS3	LGALS3						LGALS3
LRP4	LRP4						LRP4
PSMB5	PSMB5						PSMB5
SOS2	SOS2						SOS2
AKR1B10	AKR1B10						AKR1B10
ALOX5AP	ALOX5AP						ALOX5AP
BMP6	BMP6						BMP6
CCR7	CCR7						CCR7
CDKN3	CDKN3						CDKN3
CGA	CGA						CGA
EIF2S1	EIF2S1						EIF2S1
GLRX	GLRX						GLRX
IL12A	IL12A						IL12A
LYVE1	LYVE1						LYVE1
MAP3K14	MAP3K14						MAP3K14
MAP4K5	MAP4K5						MAP4K5
NDUFS4	NDUFS4						NDUFS4
NFATC2	NFATC2						NFATC2
NFATC4	NFATC4						NFATC4
NIN	NIN						NIN
PLAUR	PLAUR						PLAUR
PPP3CC	PPP3CC						PPP3CC
PPP3R1	PPP3R1						PPP3R1
SERPINB2	SERPINB2						SERPINB2
SFRP4	SFRP4						SFRP4
SLC13A5	SLC13A5						SLC13A5
SLC2A5	SLC2A5						SLC2A5
STMN1	STMN1						STMN1
STT3B	STT3B						STT3B
TPR	TPR						TPR
TRAF2	TRAF2						TRAF2
ADIPOR2	ADIPOR2						ADIPOR2
APLP2	APLP2						APLP2
CALM3	CALM3						CALM3
CEACAM3	CEACAM3						CEACAM3
CLDN16	CLDN16						CLDN16
DUSP10	DUSP10						DUSP10
EIF4G2	EIF4G2						EIF4G2
GPD1L	GPD1L						GPD1L
HBEGF	HBEGF						HBEGF
IGFBP5	IGFBP5						IGFBP5
NFATC3	NFATC3						NFATC3
OSM	OSM						OSM
SLC10A2	SLC10A2						SLC10A2
TFPI2	TFPI2						TFPI2
TRADD	TRADD						TRADD
ART3	ART3						ART3
CRTC2	CRTC2						CRTC2
HSPA4	HSPA4						HSPA4
KDM3A	KDM3A						KDM3A
KLRK1	KLRK1						KLRK1
RAB28	RAB28						RAB28
RECK	RECK						RECK
REG1A	REG1A						REG1A
RNASE3	RNASE3						RNASE3
TFEB	TFEB						TFEB
CDKL1	CDKL1						CDKL1
CNTF	CNTF						CNTF
CXCL5	CXCL5						CXCL5
DNAJB11	DNAJB11						DNAJB11
L2HGDH	L2HGDH						L2HGDH
OTUB1	OTUB1						OTUB1
TNFSF12	TNFSF12						TNFSF12
BLZF1	BLZF1						BLZF1
CD177	CD177						CD177
CD68	CD68						CD68
CELA3B	CELA3B						CELA3B
CLEC12A	CLEC12A						CLEC12A
ESM1	ESM1						ESM1
FAM3B	FAM3B						FAM3B
FFAR4	FFAR4						FFAR4
IFI27	IFI27						IFI27
NUCB2	NUCB2						NUCB2
SAA4	SAA4						SAA4
SLC5A4	SLC5A4						SLC5A4
CCN2	CCN2						CCN2
EBI3	EBI3						EBI3
FHOD3	FHOD3						FHOD3
GHRH	GHRH						GHRH
MUC16	MUC16						MUC16
REG3A	REG3A						REG3A
SAV1	SAV1						SAV1
ARHGAP18	ARHGAP18						ARHGAP18
C1QTNF3	C1QTNF3						C1QTNF3
CCDC115	CCDC115						CCDC115
CMTM8	CMTM8						CMTM8
GANC	GANC						GANC
IRX3	IRX3						IRX3
LACTB	LACTB						LACTB
MRGPRX1	MRGPRX1						MRGPRX1
NKX3-2	NKX3-2						NKX3-2
CMTM5	CMTM5						CMTM5
NINJ2	NINJ2						NINJ2
CENPI	CENPI						CENPI
FAM3A	FAM3A						FAM3A
GALP	GALP						GALP
TIFA	TIFA						TIFA
TMEM199	TMEM199						TMEM199
ZFYVE19	ZFYVE19						ZFYVE19
ATP5F1B	ATP5F1B						ATP5F1B
ESYT3	ESYT3						ESYT3
SLC25A40	SLC25A40						SLC25A40
ZDHHC24	ZDHHC24						ZDHHC24
CCN3	CCN3						CCN3
TPGS2	TPGS2						TPGS2
ZNF860	ZNF860						ZNF860
KIAA1328	KIAA1328						KIAA1328
SLC35G5	SLC35G5						SLC35G5
TM6SF2	TM6SF2						TM6SF2
DMAC2L	DMAC2L						DMAC2L
PVT1	PVT1						PVT1
MALAT1	MALAT1						MALAT1
MIR142	MIR142						MIR142
MIR16-1	MIR16-1						MIR16-1
MIR210	MIR210						MIR210
MIR181A1	MIR181A1						MIR181A1
MIR19A	MIR19A						MIR19A
MIR203A	MIR203A						MIR203A
MIR324	MIR324						MIR324
MIR33A	MIR33A						MIR33A
MIR33B	MIR33B						MIR33B
FBXL19-AS1	FBXL19-AS1						FBXL19-AS1
HSP90AB2P	HSP90AB2P						HSP90AB2P
MIR1275	MIR1275						MIR1275
MIR103A1	MIR103A1						MIR103A1
MIR758	MIR758						MIR758
MIR1290	MIR1290						MIR1290
LOC102723409	LOC102723409						LOC102723409
HDLCQ2	HDLCQ2						HDLCQ2
MROS	MROS						MROS
STQTL2	STQTL2						STQTL2
HYPLIP1	HYPLIP1						HYPLIP1
LIPD	LIPD						LIPD
HDLCQ11	HDLCQ11						HDLCQ11
QPRT	QPRT						QPRT
SLCO2B1	SLCO2B1						SLCO2B1
SLC16A1	SLC16A1						SLC16A1
SLC5A8	SLC5A8						SLC5A8
SLC16A3	SLC16A3						SLC16A3
MAOA	MAOA						MAOA
MAOB	MAOB						MAOB
SLCO1A2	SLCO1A2						SLCO1A2
SLC22A6	SLC22A6						SLC22A6
SLC22A8	SLC22A8						SLC22A8
SLC22A11	SLC22A11						SLC22A11
SLC22A7	SLC22A7						SLC22A7
SLCO1B3	SLCO1B3						SLCO1B3
HDAC2	HDAC2						HDAC2
	PPARGC1B						PPARGC1B
	NEIL1						NEIL1
	SMARCD1						SMARCD1
	SDC1						SDC1
	HMBS						HMBS
	G6PC						G6PC
	CAD						CAD
	APRT						APRT
	EHMT1						EHMT1
	COPD						COPD
	MFAP1						MFAP1
	CNBP						CNBP
	CHDH						CHDH
	PRKAB1						PRKAB1
	SIRT3						SIRT3
	ASRGL1						ASRGL1
	MIR29A						MIR29A
	ARSA						ARSA
	DNAJB9						DNAJB9
	BCL2A1						BCL2A1
	JPH3						JPH3
	CHPT1						CHPT1
	MIR126						MIR126
	MIR143						MIR143
	MAPK1						MAPK1
	LINC01672						LINC01672
	ELF3						ELF3
	DVL2						DVL2
	SLC5A2						SLC5A2
	TDGF1P3						TDGF1P3
	CD1B						CD1B
	PDE3B						PDE3B
	RCBTB1						RCBTB1
	DYM						DYM
	LATS1						LATS1
	CD1C						CD1C
	SMOX						SMOX
	TNFRSF12A						TNFRSF12A
	PROC						PROC
	MYDGF						MYDGF
	TNFRSF25						TNFRSF25
	PDB1						PDB1
	DLK1						DLK1
	KYAT1						KYAT1
	NAT10						NAT10
	PCSK7						PCSK7
	PLEK						PLEK
	HDL3						HDL3
	IL17D						IL17D
	RAPGEF5						RAPGEF5
	RBM8A						RBM8A
	MVP						MVP
	HDAC4						HDAC4
	GREB1						GREB1
	XPR1						XPR1
	GRAP2						GRAP2
	ACSL5						ACSL5
	SLC4A7						SLC4A7
	CD38						CD38
	AKAP12						AKAP12
	TREM1						TREM1
	PLXNA1						PLXNA1
	PIK3CD						PIK3CD
	GGTLC5P						GGTLC5P
	SAA3P						SAA3P
	YWHAZ						YWHAZ
	MIR486-1						MIR486-1
	RPL10						RPL10
	CLDN5						CLDN5
	PSS						PSS
	FSD1						FSD1
	CDC73						CDC73
	GGTLC4P						GGTLC4P
	GGT2						GGT2
	CDCP1						CDCP1
	FNDC4						FNDC4
	FSCN1						FSCN1
	TRBV20OR9-2						TRBV20OR9-2
	NOD2						NOD2
	TGM2						TGM2
	SDC2						SDC2
	GGTLC3						GGTLC3
	AIMP2						AIMP2
	IL1F10						IL1F10
	MFSD2A						MFSD2A
	ATAD1						ATAD1
	HAT1						HAT1
	HELZ2						HELZ2
	KIDINS220						KIDINS220
	DHX40						DHX40
	RAF1						RAF1
	PNPLA3						PNPLA3
	MID1IP1						MID1IP1
	FZD4						FZD4
	PTPRA						PTPRA
	CASP1						CASP1
	FSD1L						FSD1L
	SEMA6A						SEMA6A
	FAM20C						FAM20C
	PCOS1						PCOS1
	DLD						DLD
	FCGR3A						FCGR3A
	FCGR3B						FCGR3B
	ESRRA						ESRRA
	E2F1						E2F1
	EDA						EDA
	PAOX						PAOX
	EPHB2						EPHB2
	PHACTR1						PHACTR1
	THSD7A						THSD7A
	PDSS1						PDSS1
	IL27						IL27
	FNDC5						FNDC5
	RNF19A						RNF19A
	ATRNL1						ATRNL1
	PADI4						PADI4
	FGFR1						FGFR1
	INPP5F						INPP5F
	ZHX2						ZHX2
	KDM4B						KDM4B
	POLDIP2						POLDIP2
	PLK4						PLK4
	CCL27						CCL27
	SLC27A4						SLC27A4
	ABHD2						ABHD2
	WDHD1						WDHD1
	AHSA1						AHSA1
	FOXO6						FOXO6
	KLRC4-KLRK1						KLRC4-KLRK1
	CDH13						CDH13
	FAM13A						FAM13A
	TLR6						TLR6
	MICU1						MICU1
	LTB4R						LTB4R
	CYBB						CYBB
	CYP2B6						CYP2B6
	DECR1						DECR1
	KLB						KLB
	COL4A2						COL4A2
	CRK						CRK
	CRYGD						CRYGD
	PLB1						PLB1
	MIR214						MIR214
	MIR222						MIR222
	MIR223						MIR223
	MIR34A						MIR34A
	TM4SF1						TM4SF1
	RAB8A						RAB8A
	MIR204						MIR204
	MIR107						MIR107
	MIR10A						MIR10A
	MIR130B						MIR130B
	NT5E						NT5E
	MIR424						MIR424
	OGN						OGN
	PAEP						PAEP
	MLXIPL						MLXIPL
	MT1B						MT1B
	MYLK						MYLK
	HFE						HFE
	NR4A1						NR4A1
	SLC40A1						SLC40A1
	DISC1						DISC1
	GLB1						GLB1
	GPR162						GPR162
	PDLIM3						PDLIM3
	TOX3						TOX3
	AMY2A						AMY2A
	LAMA1						LAMA1
	ANPEP						ANPEP
	AQP7						AQP7
	IRF6						IRF6
	SERPINA13P						SERPINA13P
	LAD1						LAD1
	RPSA						RPSA
	ID2						ID2
	CPP						CPP
	GOLGA6A						GOLGA6A
	NANOS3						NANOS3
	IGFALS						IGFALS
	ACADSB						ACADSB
