# Supplementary material for: Investigation of the Lipid-Lowering Activity and Mechanism of Three Extracts from Astragalus membranaceus, Hippophae rhamnoides L., and Taraxacum mongolicum Hand. Mazz Based on Network Pharmacology and In Vitro and In Vivo Experiments
Source: Foods. 2024 Sep 2;13(17):2795. doi: 10.3390/foods13172795 (PMC11394753; doi:10.3390/foods13172795)
Supplement: Supplementary file 1 [file foods-13-02795-s001.zip › foods-3173156-supplementaries/TableS3,Targets of drugs and diseases.xlsx]

## Sheet: Sheet1
target
PTGS1
AR
PPARG
PTGS2
PIK3CG
NCOA2
DPP4
PRSS1
SCN5A
F10
ADRB2
MMP3
F7
RXRA
ACHE
MAOB
RELA
EGFR
AKT1
VEGFA
CCND1
BCL2
FOS
BAX
CASP9
PLAU
MMP2
MMP9
MAPK1
IL10
EGF
TNF
IL6
CDKN2A
AHSA1
CASP3
TP53
XDH
CASP8
RAF1
SOD1
HMOX1
CYP3A4
CAV1
MYC
F3
GJA1
CYP1A1
ICAM1
IL1B
CCL2
SELE
VCAM1
CXCL8
PRKCB
BIRC5
NOS3
HSPB1
TGFB1
MGAM
IL2
NR1I2
PLAT
THBD
SERPINE1
IFNG
ALOX5
PTEN
IL1A
MPO
ABCG2
HAS2
NFE2L2
AHR
SLC2A4
COL3A1
CXCL2
NR1I3
INSR
PPARA
PPARD
CRP
CHUK
SPP1
RUNX2
E2F1
IGFBP3
IGF2
CD40LG
PON1
RASA1
CHRM3
HTR2A
SLC6A2
HTR2C
PGR
OPRK1
SLC6A3
SLC6A4
NOS2
ESR1
GSK3B
NCOA1
ADRB1
RXRB
ESR2
MAPK14
NR3C2
CDK4
HIF1A
ABCC1
CYP2B6
LPL
MAOA
ADM
PYGM
OLR1
FASN
CYP19A1
MDM2
MMP1
ERBB2
IL4
ALOX12
NFATC1
MAPK8
STAT1
PPP3CA
SLPI
RXRG
NR3C1
ACACA
G6PD
ACADM
UGT1A1
SREBF1
ACLY
HADHB
DECR1
MAPK10
